# Supplementary material for: Additively Manufactured Bionic Cellular Metamaterials with Controllable Thermal Conductivity—Mathematical Models and Experimental Research
Source: Materials (Basel). 2026 Jul 10;19(14):2992. doi: 10.3390/ma19142992 (PMC13412845; doi:10.3390/ma19142992)
Supplement: Supplementary file 1 [file materials-19-02992-s001.zip]

Archive with 1 entries (1 files):
- materials-4344409-supplementary.pdf
